# Supplementary material for: Soil fungal networks maintain local dominance of ectomycorrhizal trees
Source: Nat Commun. 2020 May 26;11:2636. doi: 10.1038/s41467-020-16507-y (PMC7250933; doi:10.1038/s41467-020-16507-y)
Supplement: Supplementary file 4 — Source Data [file 41467_2020_16507_MOESM4_ESM.xlsx]

## Sheet: Fig 2
SpCode	MycorrhizalType	MeshSize	Core	Survival
Cfab	ECM	35	1	1
Cfab	ECM	35	1	1
Cfab	ECM	35	1	1
Cfab	ECM	35	1	1			exact p values comparing seedling survival between 0.5 and 35 mesh size
Cfab	ECM	35	1	1			based on one-sided two-proportion z-tests
Cfab	ECM	35	1	1
Cfab	ECM	35	1	1			species	p value
Cfab	ECM	35	1	0			Cfab	0.0276
Cfab	ECM	35	2	1			Cfis	0.0331
Cfab	ECM	35	2	1			Chui	0.0393
Cfab	ECM	35	2	1			Lhai	0.2685
Cfab	ECM	35	2	1			Ssup	0.0058
Cfab	ECM	35	2	1			Ccon	0.644
Cfab	ECM	35	2	1			Calb	0.192
Cfab	ECM	35	2	1			Ogla	0.589
Cfab	ECM	35	2	0
Cfab	ECM	35	3	1			All ECM	0.001
Cfab	ECM	35	3	1			All AM	0.079
Cfab	ECM	35	3	1
Cfab	ECM	35	3	1
Cfab	ECM	35	3	1
Cfab	ECM	35	3	1
Cfab	ECM	35	3	1
Cfab	ECM	35	3	1
Cfab	ECM	35	4	1
Cfab	ECM	35	4	1
Cfab	ECM	35	4	1
Cfab	ECM	35	4	1
Cfab	ECM	35	4	1
Cfab	ECM	35	4	1
Cfab	ECM	35	4	1
Cfab	ECM	35	4	0
Cfab	ECM	35	5	1
Cfab	ECM	35	5	1
Cfab	ECM	35	5	1
Cfab	ECM	35	5	1
Cfab	ECM	35	5	1
Cfab	ECM	35	5	1
Cfab	ECM	35	5	1
Cfab	ECM	35	5	1
Cfab	ECM	35	6	1
Cfab	ECM	35	6	1
Cfab	ECM	35	6	1
Cfab	ECM	35	6	1
Cfab	ECM	35	6	1
Cfab	ECM	35	6	1
Cfab	ECM	35	6	1
Cfab	ECM	35	6	0
Cfab	ECM	0.5	1	1
Cfab	ECM	0.5	1	1
Cfab	ECM	0.5	1	1
Cfab	ECM	0.5	1	1
Cfab	ECM	0.5	1	1
Cfab	ECM	0.5	1	1
Cfab	ECM	0.5	1	1
Cfab	ECM	0.5	1	0
Cfab	ECM	0.5	2	1
Cfab	ECM	0.5	2	1
Cfab	ECM	0.5	2	1
Cfab	ECM	0.5	2	0
Cfab	ECM	0.5	2	0
Cfab	ECM	0.5	2	0
Cfab	ECM	0.5	2	0
Cfab	ECM	0.5	2	0
Cfab	ECM	0.5	3	1
Cfab	ECM	0.5	3	1
Cfab	ECM	0.5	3	0
Cfab	ECM	0.5	3	0
Cfab	ECM	0.5	3	0
Cfab	ECM	0.5	3	0
Cfab	ECM	0.5	3	0
Cfab	ECM	0.5	3	0
Cfab	ECM	0.5	4	1
Cfab	ECM	0.5	4	1
Cfab	ECM	0.5	4	1
Cfab	ECM	0.5	4	1
Cfab	ECM	0.5	4	1
Cfab	ECM	0.5	4	1
Cfab	ECM	0.5	4	1
Cfab	ECM	0.5	4	1
Cfab	ECM	0.5	5	1
Cfab	ECM	0.5	5	1
Cfab	ECM	0.5	5	1
Cfab	ECM	0.5	5	1
Cfab	ECM	0.5	5	1
Cfab	ECM	0.5	5	1
Cfab	ECM	0.5	5	1
Cfab	ECM	0.5	5	1
Cfab	ECM	0.5	6	1
Cfab	ECM	0.5	6	1
Cfab	ECM	0.5	6	1
Cfab	ECM	0.5	6	1
Cfab	ECM	0.5	6	1
Cfab	ECM	0.5	6	1
Cfab	ECM	0.5	6	1
Cfab	ECM	0.5	6	1
Cfis	ECM	35	1	1
Cfis	ECM	35	1	1
Cfis	ECM	35	1	1
Cfis	ECM	35	1	1
Cfis	ECM	35	1	1
Cfis	ECM	35	1	1
Cfis	ECM	35	1	1
Cfis	ECM	35	1	1
Cfis	ECM	35	2	1
Cfis	ECM	35	2	1
Cfis	ECM	35	2	1
Cfis	ECM	35	2	1
Cfis	ECM	35	2	1
Cfis	ECM	35	2	1
Cfis	ECM	35	2	1
Cfis	ECM	35	2	1
Cfis	ECM	35	3	1
Cfis	ECM	35	3	1
Cfis	ECM	35	3	1
Cfis	ECM	35	3	1
Cfis	ECM	35	3	1
Cfis	ECM	35	3	1
Cfis	ECM	35	3	1
Cfis	ECM	35	3	1
Cfis	ECM	35	4	1
Cfis	ECM	35	4	1
Cfis	ECM	35	4	1
Cfis	ECM	35	4	1
Cfis	ECM	35	4	1
Cfis	ECM	35	4	1
Cfis	ECM	35	4	1
Cfis	ECM	35	4	1
Cfis	ECM	35	5	1
Cfis	ECM	35	5	1
Cfis	ECM	35	5	1
Cfis	ECM	35	5	1
Cfis	ECM	35	5	1
Cfis	ECM	35	5	1
Cfis	ECM	35	5	1
Cfis	ECM	35	5	1
Cfis	ECM	35	6	1
Cfis	ECM	35	6	1
Cfis	ECM	35	6	1
Cfis	ECM	35	6	1
Cfis	ECM	35	6	1
Cfis	ECM	35	6	1
Cfis	ECM	35	6	1
Cfis	ECM	35	6	1
Cfis	ECM	0.5	1	1
Cfis	ECM	0.5	1	1
Cfis	ECM	0.5	1	1
Cfis	ECM	0.5	1	1
Cfis	ECM	0.5	1	1
Cfis	ECM	0.5	1	1
Cfis	ECM	0.5	1	1
Cfis	ECM	0.5	1	1
Cfis	ECM	0.5	2	1
Cfis	ECM	0.5	2	1
Cfis	ECM	0.5	2	1
Cfis	ECM	0.5	2	1
Cfis	ECM	0.5	2	1
Cfis	ECM	0.5	2	1
Cfis	ECM	0.5	2	1
Cfis	ECM	0.5	2	0
Cfis	ECM	0.5	3	1
Cfis	ECM	0.5	3	1
Cfis	ECM	0.5	3	1
Cfis	ECM	0.5	3	1
Cfis	ECM	0.5	3	1
Cfis	ECM	0.5	3	1
Cfis	ECM	0.5	3	1
Cfis	ECM	0.5	3	1
Cfis	ECM	0.5	4	1
Cfis	ECM	0.5	4	1
Cfis	ECM	0.5	4	1
Cfis	ECM	0.5	4	1
Cfis	ECM	0.5	4	1
Cfis	ECM	0.5	4	1
Cfis	ECM	0.5	4	0
Cfis	ECM	0.5	4	0
Cfis	ECM	0.5	5	1
Cfis	ECM	0.5	5	1
Cfis	ECM	0.5	5	1
Cfis	ECM	0.5	5	1
Cfis	ECM	0.5	5	1
Cfis	ECM	0.5	5	1
Cfis	ECM	0.5	5	1
Cfis	ECM	0.5	5	1
Cfis	ECM	0.5	6	1
Cfis	ECM	0.5	6	1
Cfis	ECM	0.5	6	1
Cfis	ECM	0.5	6	1
Cfis	ECM	0.5	6	1
Cfis	ECM	0.5	6	1
Cfis	ECM	0.5	6	0
Cfis	ECM	0.5	6	0
Chui	ECM	35	1	1
Chui	ECM	35	1	1
Chui	ECM	35	1	1
Chui	ECM	35	1	1
Chui	ECM	35	1	1
Chui	ECM	35	1	1
Chui	ECM	35	1	1
Chui	ECM	35	1	0
Chui	ECM	35	2	1
Chui	ECM	35	2	1
Chui	ECM	35	2	1
Chui	ECM	35	2	1
Chui	ECM	35	2	1
Chui	ECM	35	2	1
Chui	ECM	35	2	0
Chui	ECM	35	2	0
Chui	ECM	35	3	1
Chui	ECM	35	3	1
Chui	ECM	35	3	1
Chui	ECM	35	3	1
Chui	ECM	35	3	1
Chui	ECM	35	3	1
Chui	ECM	35	3	1
Chui	ECM	35	3	0
Chui	ECM	35	4	1
Chui	ECM	35	4	1
Chui	ECM	35	4	1
Chui	ECM	35	4	1
Chui	ECM	35	4	1
Chui	ECM	35	4	1
Chui	ECM	35	4	1
Chui	ECM	35	4	1
Chui	ECM	35	5	1
Chui	ECM	35	5	1
Chui	ECM	35	5	1
Chui	ECM	35	5	1
Chui	ECM	35	5	1
Chui	ECM	35	5	1
Chui	ECM	35	5	1
Chui	ECM	35	5	0
Chui	ECM	35	6	1
Chui	ECM	35	6	1
Chui	ECM	35	6	1
Chui	ECM	35	6	1
Chui	ECM	35	6	1
Chui	ECM	35	6	1
Chui	ECM	35	6	1
Chui	ECM	35	6	0
Chui	ECM	0.5	1	1
Chui	ECM	0.5	1	1
Chui	ECM	0.5	1	1
Chui	ECM	0.5	1	1
Chui	ECM	0.5	1	1
Chui	ECM	0.5	1	1
Chui	ECM	0.5	1	0
Chui	ECM	0.5	1	0
Chui	ECM	0.5	2	1
Chui	ECM	0.5	2	1
Chui	ECM	0.5	2	1
Chui	ECM	0.5	2	1
Chui	ECM	0.5	2	1
Chui	ECM	0.5	2	0
Chui	ECM	0.5	2	0
Chui	ECM	0.5	2	0
Chui	ECM	0.5	3	1
Chui	ECM	0.5	3	1
Chui	ECM	0.5	3	1
Chui	ECM	0.5	3	1
Chui	ECM	0.5	3	1
Chui	ECM	0.5	3	1
Chui	ECM	0.5	3	0
Chui	ECM	0.5	3	0
Chui	ECM	0.5	4	1
Chui	ECM	0.5	4	1
Chui	ECM	0.5	4	1
Chui	ECM	0.5	4	1
Chui	ECM	0.5	4	1
Chui	ECM	0.5	4	1
Chui	ECM	0.5	4	1
Chui	ECM	0.5	4	0
Chui	ECM	0.5	5	1
Chui	ECM	0.5	5	1
Chui	ECM	0.5	5	1
Chui	ECM	0.5	5	1
Chui	ECM	0.5	5	1
Chui	ECM	0.5	5	0
Chui	ECM	0.5	5	0
Chui	ECM	0.5	5	0
Chui	ECM	0.5	6	1
Chui	ECM	0.5	6	1
Chui	ECM	0.5	6	1
Chui	ECM	0.5	6	1
Chui	ECM	0.5	6	1
Chui	ECM	0.5	6	0
Chui	ECM	0.5	6	0
Chui	ECM	0.5	6	0
Lhai	ECM	35	1	1
Lhai	ECM	35	1	1
Lhai	ECM	35	1	1
Lhai	ECM	35	1	1
Lhai	ECM	35	1	0
Lhai	ECM	35	1	0
Lhai	ECM	35	1	0
Lhai	ECM	35	1	0
Lhai	ECM	35	2	1
Lhai	ECM	35	2	1
Lhai	ECM	35	2	1
Lhai	ECM	35	2	1
Lhai	ECM	35	2	1
Lhai	ECM	35	2	1
Lhai	ECM	35	2	0
Lhai	ECM	35	2	0
Lhai	ECM	35	3	1
Lhai	ECM	35	3	1
Lhai	ECM	35	3	1
Lhai	ECM	35	3	1
Lhai	ECM	35	3	1
Lhai	ECM	35	3	0
Lhai	ECM	35	3	0
Lhai	ECM	35	3	0
Lhai	ECM	35	4	1
Lhai	ECM	35	4	1
Lhai	ECM	35	4	1
Lhai	ECM	35	4	1
Lhai	ECM	35	4	1
Lhai	ECM	35	4	1
Lhai	ECM	35	4	1
Lhai	ECM	35	4	0
Lhai	ECM	35	5	1
Lhai	ECM	35	5	1
Lhai	ECM	35	5	1
Lhai	ECM	35	5	1
Lhai	ECM	35	5	0
Lhai	ECM	35	5	0
Lhai	ECM	35	5	0
Lhai	ECM	35	5	0
Lhai	ECM	35	6	1
Lhai	ECM	35	6	1
Lhai	ECM	35	6	1
Lhai	ECM	35	6	0
Lhai	ECM	35	6	0
Lhai	ECM	35	6	0
Lhai	ECM	35	6	0
Lhai	ECM	35	6	0
Lhai	ECM	0.5	1	1
Lhai	ECM	0.5	1	1
Lhai	ECM	0.5	1	0
Lhai	ECM	0.5	1	0
Lhai	ECM	0.5	1	0
Lhai	ECM	0.5	1	0
Lhai	ECM	0.5	1	0
Lhai	ECM	0.5	1	0
Lhai	ECM	0.5	2	1
Lhai	ECM	0.5	2	1
Lhai	ECM	0.5	2	0
Lhai	ECM	0.5	2	0
Lhai	ECM	0.5	2	0
Lhai	ECM	0.5	2	0
Lhai	ECM	0.5	2	0
Lhai	ECM	0.5	2	0
Lhai	ECM	0.5	3	1
Lhai	ECM	0.5	3	1
Lhai	ECM	0.5	3	1
Lhai	ECM	0.5	3	1
Lhai	ECM	0.5	3	0
Lhai	ECM	0.5	3	0
Lhai	ECM	0.5	3	0
Lhai	ECM	0.5	3	0
Lhai	ECM	0.5	4	1
Lhai	ECM	0.5	4	1
Lhai	ECM	0.5	4	1
Lhai	ECM	0.5	4	0
Lhai	ECM	0.5	4	0
Lhai	ECM	0.5	4	0
Lhai	ECM	0.5	4	0
Lhai	ECM	0.5	4	0
Lhai	ECM	0.5	5	1
Lhai	ECM	0.5	5	1
Lhai	ECM	0.5	5	1
Lhai	ECM	0.5	5	1
Lhai	ECM	0.5	5	1
Lhai	ECM	0.5	5	1
Lhai	ECM	0.5	5	1
Lhai	ECM	0.5	5	0
Lhai	ECM	0.5	6	1
Lhai	ECM	0.5	6	1
Lhai	ECM	0.5	6	1
Lhai	ECM	0.5	6	1
Lhai	ECM	0.5	6	1
Lhai	ECM	0.5	6	1
Lhai	ECM	0.5	6	1
Lhai	ECM	0.5	6	0
Calb	AM	35	1	1
Calb	AM	35	1	1
Calb	AM	35	1	1
Calb	AM	35	1	1
Calb	AM	35	1	1
Calb	AM	35	1	1
Calb	AM	35	1	0
Calb	AM	35	1	0
Calb	AM	35	2	1
Calb	AM	35	2	1
Calb	AM	35	2	1
Calb	AM	35	2	1
Calb	AM	35	2	1
Calb	AM	35	2	1
Calb	AM	35	2	1
Calb	AM	35	2	1
Calb	AM	35	3	1
Calb	AM	35	3	1
Calb	AM	35	3	1
Calb	AM	35	3	1
Calb	AM	35	3	1
Calb	AM	35	3	1
Calb	AM	35	3	1
Calb	AM	35	3	1
Calb	AM	35	4	1
Calb	AM	35	4	1
Calb	AM	35	4	1
Calb	AM	35	4	1
Calb	AM	35	4	1
Calb	AM	35	4	1
Calb	AM	35	4	1
Calb	AM	35	4	1
Calb	AM	35	5	1
Calb	AM	35	5	1
Calb	AM	35	5	1
Calb	AM	35	5	1
Calb	AM	35	5	1
Calb	AM	35	5	1
Calb	AM	35	5	1
Calb	AM	35	5	1
Calb	AM	35	6	1
Calb	AM	35	6	1
Calb	AM	35	6	1
Calb	AM	35	6	1
Calb	AM	35	6	1
Calb	AM	35	6	0
Calb	AM	35	6	0
Calb	AM	35	6	0
Calb	AM	0.5	1	1
Calb	AM	0.5	1	1
Calb	AM	0.5	1	1
Calb	AM	0.5	1	1
Calb	AM	0.5	1	1
Calb	AM	0.5	1	1
Calb	AM	0.5	1	0
Calb	AM	0.5	1	0
Calb	AM	0.5	2	1
Calb	AM	0.5	2	1
Calb	AM	0.5	2	1
Calb	AM	0.5	2	1
Calb	AM	0.5	2	1
Calb	AM	0.5	2	1
Calb	AM	0.5	2	0
Calb	AM	0.5	2	0
Calb	AM	0.5	3	1
Calb	AM	0.5	3	1
Calb	AM	0.5	3	1
Calb	AM	0.5	3	1
Calb	AM	0.5	3	1
Calb	AM	0.5	3	1
Calb	AM	0.5	3	1
Calb	AM	0.5	3	1
Calb	AM	0.5	4	1
Calb	AM	0.5	4	1
Calb	AM	0.5	4	1
Calb	AM	0.5	4	1
Calb	AM	0.5	4	1
Calb	AM	0.5	4	1
Calb	AM	0.5	4	1
Calb	AM	0.5	4	0
Calb	AM	0.5	5	1
Calb	AM	0.5	5	1
Calb	AM	0.5	5	1
Calb	AM	0.5	5	1
Calb	AM	0.5	5	1
Calb	AM	0.5	5	1
Calb	AM	0.5	5	0
Calb	AM	0.5	5	0
Calb	AM	0.5	6	1
Calb	AM	0.5	6	1
Calb	AM	0.5	6	1
Calb	AM	0.5	6	1
Calb	AM	0.5	6	1
Calb	AM	0.5	6	1
Calb	AM	0.5	6	0
Calb	AM	0.5	6	0
Ccon	AM	35	1	1
Ccon	AM	35	1	1
Ccon	AM	35	1	1
Ccon	AM	35	1	1
Ccon	AM	35	1	1
Ccon	AM	35	1	1
Ccon	AM	35	1	0
Ccon	AM	35	1	0
Ccon	AM	35	2	1
Ccon	AM	35	2	1
Ccon	AM	35	2	1
Ccon	AM	35	2	1
Ccon	AM	35	2	1
Ccon	AM	35	2	1
Ccon	AM	35	2	0
Ccon	AM	35	2	0
Ccon	AM	35	3	1
Ccon	AM	35	3	1
Ccon	AM	35	3	1
Ccon	AM	35	3	1
Ccon	AM	35	3	1
Ccon	AM	35	3	1
Ccon	AM	35	3	1
Ccon	AM	35	3	1
Ccon	AM	35	4	1
Ccon	AM	35	4	1
Ccon	AM	35	4	1
Ccon	AM	35	4	1
Ccon	AM	35	4	1
Ccon	AM	35	4	1
Ccon	AM	35	4	1
Ccon	AM	35	4	1
Ccon	AM	35	5	1
Ccon	AM	35	5	1
Ccon	AM	35	5	1
Ccon	AM	35	5	1
Ccon	AM	35	5	1
Ccon	AM	35	5	1
Ccon	AM	35	5	1
Ccon	AM	35	5	0
Ccon	AM	35	6	1
Ccon	AM	35	6	1
Ccon	AM	35	6	1
Ccon	AM	35	6	1
Ccon	AM	35	6	1
Ccon	AM	35	6	1
Ccon	AM	35	6	1
Ccon	AM	35	6	1
Ccon	AM	0.5	1	1
Ccon	AM	0.5	1	1
Ccon	AM	0.5	1	1
Ccon	AM	0.5	1	1
Ccon	AM	0.5	1	1
Ccon	AM	0.5	1	1
Ccon	AM	0.5	1	0
Ccon	AM	0.5	1	0
Ccon	AM	0.5	2	1
Ccon	AM	0.5	2	1
Ccon	AM	0.5	2	1
Ccon	AM	0.5	2	1
Ccon	AM	0.5	2	1
Ccon	AM	0.5	2	1
Ccon	AM	0.5	2	1
Ccon	AM	0.5	2	1
Ccon	AM	0.5	3	1
Ccon	AM	0.5	3	1
Ccon	AM	0.5	3	1
Ccon	AM	0.5	3	1
Ccon	AM	0.5	3	1
Ccon	AM	0.5	3	1
Ccon	AM	0.5	3	1
Ccon	AM	0.5	3	1
Ccon	AM	0.5	4	1
Ccon	AM	0.5	4	1
Ccon	AM	0.5	4	1
Ccon	AM	0.5	4	1
Ccon	AM	0.5	4	1
Ccon	AM	0.5	4	1
Ccon	AM	0.5	4	1
Ccon	AM	0.5	4	1
Ccon	AM	0.5	5	1
Ccon	AM	0.5	5	1
Ccon	AM	0.5	5	1
Ccon	AM	0.5	5	1
Ccon	AM	0.5	5	1
Ccon	AM	0.5	5	1
Ccon	AM	0.5	5	1
Ccon	AM	0.5	5	0
Ccon	AM	0.5	6	1
Ccon	AM	0.5	6	1
Ccon	AM	0.5	6	1
Ccon	AM	0.5	6	1
Ccon	AM	0.5	6	1
Ccon	AM	0.5	6	1
Ccon	AM	0.5	6	1
Ccon	AM	0.5	6	1
Ogla	AM	35	1	1
Ogla	AM	35	1	1
Ogla	AM	35	1	1
Ogla	AM	35	1	1
Ogla	AM	35	1	1
Ogla	AM	35	1	1
Ogla	AM	35	1	1
Ogla	AM	35	1	0
Ogla	AM	35	2	1
Ogla	AM	35	2	1
Ogla	AM	35	2	1
Ogla	AM	35	2	1
Ogla	AM	35	2	1
Ogla	AM	35	2	1
Ogla	AM	35	2	0
Ogla	AM	35	2	0
Ogla	AM	35	3	1
Ogla	AM	35	3	1
Ogla	AM	35	3	1
Ogla	AM	35	3	1
Ogla	AM	35	3	1
Ogla	AM	35	3	1
Ogla	AM	35	3	1
Ogla	AM	35	3	0
Ogla	AM	35	4	1
Ogla	AM	35	4	1
Ogla	AM	35	4	1
Ogla	AM	35	4	1
Ogla	AM	35	4	1
Ogla	AM	35	4	0
Ogla	AM	35	4	0
Ogla	AM	35	4	0
Ogla	AM	35	5	1
Ogla	AM	35	5	1
Ogla	AM	35	5	1
Ogla	AM	35	5	1
Ogla	AM	35	5	0
Ogla	AM	35	5	0
Ogla	AM	35	5	0
Ogla	AM	35	5	0
Ogla	AM	35	6	1
Ogla	AM	35	6	1
Ogla	AM	35	6	1
Ogla	AM	35	6	1
Ogla	AM	35	6	0
Ogla	AM	35	6	0
Ogla	AM	35	6	0
Ogla	AM	35	6	0
Ogla	AM	0.5	1	1
Ogla	AM	0.5	1	1
Ogla	AM	0.5	1	1
Ogla	AM	0.5	1	1
Ogla	AM	0.5	1	1
Ogla	AM	0.5	1	0
Ogla	AM	0.5	1	0
Ogla	AM	0.5	1	0
Ogla	AM	0.5	2	1
Ogla	AM	0.5	2	1
Ogla	AM	0.5	2	1
Ogla	AM	0.5	2	1
Ogla	AM	0.5	2	1
Ogla	AM	0.5	2	1
Ogla	AM	0.5	2	0
Ogla	AM	0.5	2	0
Ogla	AM	0.5	3	1
Ogla	AM	0.5	3	1
Ogla	AM	0.5	3	1
Ogla	AM	0.5	3	1
Ogla	AM	0.5	3	1
Ogla	AM	0.5	3	1
Ogla	AM	0.5	3	0
Ogla	AM	0.5	3	0
Ogla	AM	0.5	4	1
Ogla	AM	0.5	4	1
Ogla	AM	0.5	4	1
Ogla	AM	0.5	4	1
Ogla	AM	0.5	4	1
Ogla	AM	0.5	4	1
Ogla	AM	0.5	4	0
Ogla	AM	0.5	4	0
Ogla	AM	0.5	5	1
Ogla	AM	0.5	5	1
Ogla	AM	0.5	5	1
Ogla	AM	0.5	5	1
Ogla	AM	0.5	5	1
Ogla	AM	0.5	5	1
Ogla	AM	0.5	5	0
Ogla	AM	0.5	5	0
Ogla	AM	0.5	6	1
Ogla	AM	0.5	6	1
Ogla	AM	0.5	6	1
Ogla	AM	0.5	6	1
Ogla	AM	0.5	6	1
Ogla	AM	0.5	6	1
Ogla	AM	0.5	6	0
Ogla	AM	0.5	6	0
Ssup	AM	35	1	1
Ssup	AM	35	1	1
Ssup	AM	35	1	1
Ssup	AM	35	1	1
Ssup	AM	35	1	0
Ssup	AM	35	1	0
Ssup	AM	35	1	0
Ssup	AM	35	1	0
Ssup	AM	35	2	1
Ssup	AM	35	2	1
Ssup	AM	35	2	1
Ssup	AM	35	2	1
Ssup	AM	35	2	1
Ssup	AM	35	2	1
Ssup	AM	35	2	0
Ssup	AM	35	2	0
Ssup	AM	35	3	1
Ssup	AM	35	3	1
Ssup	AM	35	3	1
Ssup	AM	35	3	1
Ssup	AM	35	3	1
Ssup	AM	35	3	1
Ssup	AM	35	3	1
Ssup	AM	35	3	1
Ssup	AM	35	4	1
Ssup	AM	35	4	1
Ssup	AM	35	4	1
Ssup	AM	35	4	1
Ssup	AM	35	4	1
Ssup	AM	35	4	0
Ssup	AM	35	4	0
Ssup	AM	35	4	0
Ssup	AM	35	5	1
Ssup	AM	35	5	1
Ssup	AM	35	5	1
Ssup	AM	35	5	1
Ssup	AM	35	5	1
Ssup	AM	35	5	0
Ssup	AM	35	5	0
Ssup	AM	35	5	0
Ssup	AM	35	6	1
Ssup	AM	35	6	0
Ssup	AM	35	6	0
Ssup	AM	35	6	0
Ssup	AM	35	6	0
Ssup	AM	35	6	0
Ssup	AM	35	6	0
Ssup	AM	35	6	0
Ssup	AM	0.5	1	1
Ssup	AM	0.5	1	1
Ssup	AM	0.5	1	1
Ssup	AM	0.5	1	1
Ssup	AM	0.5	1	1
Ssup	AM	0.5	1	1
Ssup	AM	0.5	1	1
Ssup	AM	0.5	1	1
Ssup	AM	0.5	2	1
Ssup	AM	0.5	2	1
Ssup	AM	0.5	2	1
Ssup	AM	0.5	2	1
Ssup	AM	0.5	2	1
Ssup	AM	0.5	2	1
Ssup	AM	0.5	2	1
Ssup	AM	0.5	2	0
Ssup	AM	0.5	3	1
Ssup	AM	0.5	3	1
Ssup	AM	0.5	3	1
Ssup	AM	0.5	3	1
Ssup	AM	0.5	3	1
Ssup	AM	0.5	3	1
Ssup	AM	0.5	3	0
Ssup	AM	0.5	3	0
Ssup	AM	0.5	4	1
Ssup	AM	0.5	4	1
Ssup	AM	0.5	4	1
Ssup	AM	0.5	4	1
Ssup	AM	0.5	4	1
Ssup	AM	0.5	4	1
Ssup	AM	0.5	4	1
Ssup	AM	0.5	4	0
Ssup	AM	0.5	5	1
Ssup	AM	0.5	5	1
Ssup	AM	0.5	5	1
Ssup	AM	0.5	5	1
Ssup	AM	0.5	5	1
Ssup	AM	0.5	5	1
Ssup	AM	0.5	5	1
Ssup	AM	0.5	5	0
Ssup	AM	0.5	6	1
Ssup	AM	0.5	6	1
Ssup	AM	0.5	6	1
Ssup	AM	0.5	6	1
Ssup	AM	0.5	6	1
Ssup	AM	0.5	6	1
Ssup	AM	0.5	6	0
Ssup	AM	0.5	6	0

## Sheet: Fig 4
species	MeshSize	MycorrhizalType	SiteEffect
Cfab	A	ECM	-0.00404605
Cfab	B	ECM	0.303818
Cfis	A	ECM	-0.192937
Cfis	B	ECM	0.292589
Efen	A	ECM	-0.0406694
Efen	B	ECM	0.154709
Ssup	A	AM	-1.49444
Ssup	B	AM	-0.720814
Ccon	A	AM	-0.249613
Ccon	B	AM	0.0476756
Asty	A	AM	-0.276861
Asty	B	AM	-0.421518

## Sheet: Fig 5
Sample	Mycorrhizal.Type	Pathogen.Abandence					OTU ID	Calb1	Calb2	Calb3	Calb4	Calb5	Calb6	Ogla1	Ogla2	Ogla3	Ogla4	Ogla5	Ogla6	Ccon1	Ccon2	Ccon3	Ccon4	Ccon5	Ccon6	Ssup1	Ssup2	Ssup3	Ssup4	Ssup5	Ssup6	Asty1	Asty2	Asty3	Asty4	Asty5	Asty6	Chui1	Chui2	Chui3	Chui4	Chui5	Chui6	Lhai1	Lhai2	Lhai3	Lhai4	Lhai5	Lhai6
Calb1	AM	278					25	8	9	77	5	8	1690	19	24	0	0	1	23	88	207	8	85	51	0	81	15	12	123	0	22	12	465	231	0	0	216	12	25	0	71	108	16	8	8	20	834	283	1
Calb2	AM	591					154	0	2	227	3	1	0	0	0	0	0	0	0	2	2	57	0	0	0	0	0	0	0	0	2	2	0	0	0	0	140	0	3	0	0	0	0	0	0	0	0	0	0
Calb3	AM	355					211	4	1	0	19	0	0	0	0	0	0	0	28	0	0	3	0	0	0	0	0	0	0	0	0	0	0	0	0	0	100	0	0	0	23	0	0	0	0	0	0	0	1
Calb4	AM	650					210	0	0	0	0	0	0	0	0	1	0	0	27	0	0	0	0	0	0	0	0	0	0	0	0	0	0	0	0	0	58	0	0	0	0	1	0	0	0	0	0	2	0
Calb5	AM	266					113	26	268	3	239	12	9	36	39	5	1	345	41	288	28	39	1	1	3	4	2	5	0	81	12	21	8	3	44	11	45	1	33	1	296	1	66	0	51	0	3	1	172
Calb6	AM	6252					281	0	3	0	0	0	0	0	0	0	0	0	0	0	0	0	0	0	0	0	0	0	0	0	0	0	0	0	0	6	40	0	0	0	0	0	0	0	0	0	0	3	0
Ogla1	AM	3152					9	0	0	7	1	1	1	0	2	9674	18402	60	0	0	70	6	26	113	44	127	2	1	1	563	1	1	12	118	81	57	4	1	2	40	5	120	0	0	0	0	3	1	74
Ogla2	AM	421					217	0	0	0	0	0	0	0	0	0	0	0	8	66	0	0	0	0	0	0	0	0	0	0	0	0	4	0	0	0	4	0	0	0	0	0	0	0	0	0	0	0	0
Ogla3	AM	11233					163	66	117	12	84	1	1	0	3	0	0	103	0	108	16	1	0	1	1	0	0	0	0	1	1	0	0	0	18	0	2	5	0	0	0	19	0	0	20	0	1	0	64
Ogla4	AM	18418					169	0	1	0	0	0	0	0	0	0	0	0	0	85	0	0	0	0	0	10	0	0	16	0	0	1	0	0	0	0	2	1	0	4	0	0	11	0	12	0	0	0	0
Ogla5	AM	568					453	0	0	0	0	0	0	36	0	6	0	0	0	0	0	0	0	0	0	0	0	1	0	0	0	0	8	0	20	29	0	0	0	0	0	0	0	0	0	0	0	0	0
Ogla6	AM	735					339	0	0	0	0	0	0	0	0	0	0	0	0	0	0	0	0	0	0	0	0	0	0	0	0	0	0	0	0	16	0	0	0	0	0	0	0	0	0	0	0	0	0
Ccon1	AM	990					31	0	0	0	0	0	0	0	0	10	2	9	0	0	0	0	0	0	8154	0	0	0	0	8	0	0	0	15	12	6	0	0	0	2	0	0	0	0	0	0	0	1	7
Ccon2	AM	476					244	1	1	0	0	0	0	0	0	0	1	0	4	151	1	42	0	0	0	0	0	0	0	2	0	0	5	0	0	6	0	0	0	0	0	0	0	0	0	0	0	2	0
Ccon3	AM	249					377	0	0	0	0	0	0	0	0	0	0	0	0	0	5	0	0	0	1	0	0	0	0	0	0	0	1	4	1	2	0	0	1	0	0	0	0	0	0	0	0	0	1
Ccon4	AM	132					43	1	0	1	0	0	4351	2774	297	970	0	4	0	0	118	48	14	6	1	380	7	813	8	0	0	322	13	207	0	2	0	0	1	2	2	148	0	341	6	393	22	12	0
Ccon5	AM	180					579	0	0	6	0	0	0	0	0	0	0	0	0	0	0	0	0	0	0	0	0	0	0	0	0	0	0	0	0	2	0	0	0	0	0	0	0	0	0	0	0	0	0
Ccon6	AM	8215					131	0	0	1	1	0	0	2	0	492	0	0	0	0	0	0	0	0	0	0	0	0	0	1	0	1	0	0	0	1	0	0	1	0	0	0	0	0	0	0	0	0	0
Ssup1	AM	646					405	0	0	0	0	0	0	32	1	8	0	0	14	18	0	0	0	0	0	11	0	0	0	0	0	0	0	0	0	1	0	0	5	1	0	2	0	0	0	6	14	6	0
Ssup2	AM	398					138	0	1	10	9	0	0	0	0	5	0	0	0	106	0	0	0	0	0	0	61	0	0	3	171	1	1	0	4	0	0	0	0	0	0	2	0	0	14	0	0	0	0
Ssup3	AM	834					289	25	0	3	1	0	0	0	0	0	0	0	0	0	0	0	0	0	0	0	0	0	0	0	0	0	0	0	2	0	0	0	0	0	0	0	32	0	0	0	0	0	0
Ssup4	AM	173					411	0	0	0	0	0	0	0	0	0	0	0	0	0	0	0	0	0	0	0	0	0	0	0	0	0	0	0	1	0	0	0	0	0	0	0	0	0	0	0	0	0	47
Ssup5	AM	694					212	0	0	0	0	0	0	1	0	2	0	0	0	0	0	0	1	0	0	0	0	0	3	0	0	0	0	0	0	0	0	0	0	0	0	1	0	0	0	0	16	2	2
Ssup6	AM	945					343	0	0	0	0	0	0	0	0	0	0	0	0	0	0	0	0	0	0	0	0	0	0	0	0	0	0	0	0	0	0	1	0	0	0	0	0	0	0	0	0	0	0
Asty1	AM	842					404	0	0	0	0	0	48	0	0	14	0	0	0	0	0	0	0	0	0	0	1	0	0	0	0	0	0	26	0	0	0	0	0	0	0	10	0	0	0	5	0	0	0
Asty2	AM	522					382	32	0	0	1	10	0	0	0	0	0	0	0	1	0	2	0	0	0	0	0	0	0	0	0	0	0	26	0	0	0	0	0	0	0	0	56	0	0	0	0	0	0
Asty3	AM	647					232	0	0	0	2	0	7	0	0	0	0	0	0	0	0	1	0	0	0	0	0	0	0	0	1	1	0	15	0	0	0	2	0	0	0	1	19	0	62	0	0	0	0
Asty4	AM	183					280	0	0	0	0	0	101	62	1	16	0	0	0	0	0	0	0	0	0	23	0	1	0	0	0	0	0	1	0	0	0	0	0	0	0	0	0	0	0	0	0	0	0
Asty5	AM	139					553	0	0	0	0	0	0	0	0	16	3	0	0	0	2	0	0	7	0	1	0	0	0	5	0	0	0	1	0	0	0	0	0	0	0	0	0	0	0	0	0	0	0
Asty6	AM	611					384	0	0	0	0	0	3	0	0	0	0	0	0	0	0	1	1	0	0	0	0	0	0	0	1	0	3	0	0	0	0	1	0	0	0	0	0	0	0	0	3	0	0
Chui1	ECM	29					228	0	0	1	51	1	1	0	0	0	0	0	0	1	0	24	0	0	0	0	0	0	0	0	0	0	1	0	0	0	0	0	0	0	0	23	0	0	0	9	0	0	0
Chui2	ECM	72					93	0	0	0	0	0	20	0	2	0	0	0	0	0	0	0	1	1	0	1	267	1	2	0	0	0	1	0	0	0	0	0	0	0	0	0	2	0	0	21	1	0	0
Chui3	ECM	86					132	0	0	0	5	0	0	0	0	2	1	11	1	1	0	0	0	0	0	0	42	0	0	1	0	460	0	0	0	0	0	0	0	36	0	0	0	0	0	0	0	0	2
Chui4	ECM	397					155	0	0	0	0	26	0	0	0	0	0	35	0	0	0	0	0	0	0	0	0	0	0	0	0	9	0	0	0	0	0	0	0	0	0	0	0	0	0	0	0	0	0
Chui5	ECM	457					175	20	0	0	0	202	0	0	0	0	0	0	0	15	0	3	0	0	0	0	0	0	0	0	0	5	0	0	0	0	0	0	0	0	0	0	0	0	0	0	0	0	0
Chui6	ECM	243					245	1	0	0	0	0	0	0	0	0	0	0	0	0	0	0	0	0	0	0	0	0	0	0	0	3	0	0	0	0	0	0	0	0	0	0	0	0	0	0	0	0	0
Lhai1	ECM	350					51	7	6	1	4	3	4	2	2	0	0	0	0	3	2	1	1	0	0	0	1	0	0	0	0	2	0	0	0	0	0	5	0	0	0	0	0	1	1	1	3	0	0
Lhai2	ECM	174					373	0	0	0	0	0	0	0	0	0	0	0	0	0	0	0	0	0	0	0	0	0	0	0	0	1	0	0	0	0	0	0	0	0	0	0	0	0	0	0	0	0	0
Lhai3	ECM	472					467	0	0	0	0	0	0	0	0	0	0	0	0	0	0	0	0	0	11	0	0	0	0	0	0	0	0	0	0	0	0	0	0	0	0	0	0	0	0	1	0	0	0
Lhai4	ECM	902					432	41	0	0	0	0	0	0	0	0	0	0	0	0	0	0	0	0	0	0	0	0	0	0	0	0	0	0	0	0	0	0	0	0	0	0	0	0	0	0	0	0	0
Lhai5	ECM	317					519	0	0	0	0	0	0	0	0	0	0	0	0	0	0	0	0	0	0	0	0	0	0	0	0	0	0	0	0	0	0	0	0	0	0	0	0	0	0	0	0	0	0
Lhai6	ECM	384					117	0	1	0	0	0	0	0	0	0	0	0	1	0	0	0	0	0	0	0	0	0	0	0	4	0	0	0	0	0	0	0	0	0	0	0	0	0	0	0	0	0	0
Cfab1	ECM	1036					209	0	0	0	0	0	0	0	0	0	0	0	0	0	0	0	0	0	0	0	0	0	0	0	0	0	0	0	0	0	0	0	0	0	0	0	0	0	0	0	0	0	0
Cfab2	ECM	971					493	0	0	0	0	0	0	0	0	0	1	0	0	0	0	0	0	0	0	0	0	0	0	27	0	0	0	0	0	0	0	0	0	0	0	0	0	0	0	0	0	0	0
Cfab3	ECM	31					196	0	0	0	0	0	0	0	0	0	0	0	0	0	0	0	0	0	0	0	0	0	0	0	203	0	0	0	0	0	0	0	0	0	0	0	0	0	0	0	0	0	0
Cfab4	ECM	62					628	0	0	0	0	0	0	0	0	0	0	0	0	0	0	0	0	0	0	0	0	0	0	0	0	0	0	0	0	0	0	0	0	0	0	0	0	0	0	0	0	4	0
Cfab5	ECM	131					184	32	0	1	105	0	0	0	0	0	0	0	16	1	0	11	0	0	0	0	0	0	0	0	0	0	0	0	0	0	0	0	0	0	0	0	0	0	0	0	0	0	0
Cfab6	ECM	446					618	0	0	0	0	0	0	0	0	0	0	0	0	0	0	0	0	0	0	0	0	0	0	0	0	0	0	0	0	0	0	0	0	0	0	0	0	0	0	0	0	0	0
Cfis1	ECM	103					269	0	0	1	117	0	0	0	0	0	0	0	0	0	0	0	0	0	0	0	0	0	0	0	0	0	0	0	0	0	0	0	0	0	0	0	26	0	0	0	0	0	0
Cfis2	ECM	1183					304	0	0	0	0	0	0	0	0	0	0	0	0	0	0	0	0	0	0	0	0	0	0	0	0	0	0	0	0	0	0	0	0	0	0	0	0	0	0	0	0	0	0
Cfis3	ECM	670					338	0	0	0	0	0	0	0	0	0	0	0	0	0	0	0	0	0	0	0	0	0	0	0	0	0	0	0	0	0	0	0	0	0	0	0	0	0	0	0	0	0	0
Cfis4	ECM	371					537	0	0	0	0	0	0	0	0	0	0	0	0	0	0	0	0	0	0	0	0	0	0	0	0	0	0	0	0	0	0	0	0	0	0	0	0	0	0	0	0	0	0
Cfis5	ECM	151					670	0	0	0	0	0	1	0	0	0	0	0	0	0	0	0	0	0	0	0	0	0	0	2	0	0	0	0	0	0	0	0	0	0	0	0	3	0	0	0	0	0	0
Cfis6	ECM	131					412	0	0	0	0	0	0	0	0	0	0	0	0	0	0	0	0	0	0	0	0	0	0	0	0	0	0	0	0	0	0	0	0	0	0	0	0	0	0	0	0	0	0
Efen1	ECM	162					588	0	0	0	0	0	0	0	0	0	0	0	0	0	0	0	0	0	0	0	0	0	0	0	1	0	0	0	0	0	0	0	0	0	0	0	0	0	0	0	0	0	13
Efen2	ECM	2586					187	0	180	0	1	0	0	0	0	0	0	0	0	0	1	0	0	0	0	0	0	0	0	0	0	0	0	0	0	0	0	0	1	0	0	0	0	0	0	0	1	0	0
Efen3	ECM	788					201	0	0	0	0	1	0	188	3	0	0	0	0	56	24	0	2	0	0	0	0	0	0	0	0	0	0	0	0	0	0	0	0	0	0	0	0	0	0	0	1	0	0
Efen4	ECM	688					177	0	0	0	0	0	0	0	0	0	0	0	0	0	0	1	0	0	0	0	0	0	0	0	0	0	0	0	0	0	0	0	0	0	0	0	0	0	0	0	0	0	0
Efen5	ECM	558					229	0	1	0	2	0	0	0	0	0	0	0	52	0	0	0	0	0	0	0	0	0	0	0	0	0	0	0	0	0	0	0	0	0	0	0	0	0	0	0	0	0	0
Efen6	ECM	72					286	8	0	0	0	0	0	0	0	0	0	0	0	0	0	0	0	0	0	0	0	0	0	0	0	0	0	0	0	0	0	0	0	0	0	0	0	0	0	0	0	0	0
							372	2	0	4	0	0	0	0	0	0	0	0	0	0	0	0	0	0	0	0	0	0	0	0	0	0	0	0	0	0	0	0	0	0	0	0	0	0	0	0	0	0	0
							126	0	0	0	0	0	0	0	0	0	0	0	366	0	0	0	0	0	0	0	0	0	20	0	526	0	0	0	0	0	0	0	0	0	0	0	0	0	0	1	0	0	0
							307	0	0	0	0	0	3	0	1	6	0	0	0	0	0	0	0	0	0	8	0	0	0	0	0	0	0	0	0	0	0	0	0	0	0	0	0	0	0	0	0	0	0
							623	0	0	0	0	0	0	0	0	0	0	0	0	0	0	0	0	0	0	0	0	0	0	0	0	0	0	0	0	0	0	0	0	0	0	0	0	0	0	0	0	0	0
							350	0	0	0	0	0	0	0	2	0	0	0	0	0	0	0	0	0	0	0	0	0	0	0	0	0	0	0	0	0	0	0	0	0	0	0	0	0	0	0	0	0	0
							408	1	0	0	0	0	0	0	0	0	0	0	0	0	0	1	0	0	0	0	0	0	0	0	0	0	0	0	0	0	0	0	0	0	0	0	0	0	0	0	0	0	0
							500	0	0	0	0	0	0	0	0	0	0	0	0	0	0	0	0	0	0	0	0	0	0	0	0	0	0	0	0	0	0	0	0	0	0	0	0	0	0	0	0	0	0
							499	0	0	0	0	0	0	0	0	0	0	0	0	0	0	0	0	0	0	0	0	0	0	0	0	0	0	0	0	0	0	0	0	0	0	0	0	0	0	0	0	0	0
							261	2	0	0	0	0	0	0	0	0	0	0	0	0	0	0	0	0	0	0	0	0	0	0	0	0	0	0	0	0	0	0	0	0	0	0	0	0	0	0	0	0	0
							527	0	0	0	0	0	0	0	0	0	0	0	0	0	0	0	0	0	0	0	0	0	0	0	0	0	0	0	0	0	0	0	0	0	0	0	0	0	0	0	0	0	0
							514	0	0	0	0	0	0	0	0	0	0	0	0	0	0	0	0	0	0	0	0	0	0	0	0	0	0	0	0	0	0	0	0	0	0	0	0	0	0	0	0	0	0
							415	0	0	0	0	0	0	0	0	0	0	0	0	0	0	0	0	0	0	0	0	0	0	0	0	0	0	0	0	0	0	0	0	0	0	0	0	0	0	0	0	0	0
							573	0	0	0	0	0	0	0	0	0	0	0	0	0	0	0	0	0	0	0	0	0	0	0	0	0	0	0	0	0	0	0	0	0	0	0	0	0	0	15	0	0	0
							420	0	0	0	0	0	0	0	44	4	0	0	0	0	0	0	0	0	0	0	0	0	0	0	0	0	0	0	0	0	0	0	0	0	0	0	0	0	0	0	0	0	0
							571	0	0	0	0	0	0	0	0	0	0	0	0	0	0	0	0	0	0	0	0	0	0	0	0	0	0	0	0	0	0	0	0	0	0	0	0	0	0	0	0	0	0
							643	1	0	0	0	0	0	0	0	0	0	0	3	0	0	0	0	0	0	0	0	0	0	0	0	0	0	0	0	0	0	0	0	0	0	0	0	0	0	0	0	0	0
							246	0	0	0	0	0	0	0	0	0	0	0	148	0	0	0	0	0	0	0	0	0	0	0	0	0	0	0	0	0	0	0	0	0	0	0	0	0	0	0	0	0	0
							674	0	0	0	0	0	0	0	0	0	0	0	3	0	0	0	0	0	0	0	0	0	0	0	0	0	0	0	0	0	0	0	0	0	0	0	0	0	0	0	0	0	0
							469	0	0	0	0	0	0	0	0	2	7	0	0	0	0	0	0	0	0	0	0	0	0	0	0	0	0	0	0	0	0	0	0	0	0	0	0	0	0	0	0	0	0
							622	0	0	0	0	0	9	0	0	0	0	0	0	0	0	0	0	0	0	0	0	0	0	0	0	0	0	0	0	0	0	0	0	0	0	0	0	0	0	0	0	0	0
							668	0	0	0	0	0	3	0	0	0	0	0	0	0	0	0	0	0	0	0	0	0	0	0	0	0	0	0	0	0	0	0	0	0	0	0	0	0	0	0	0	0	0
							600	0	0	0	0	0	0	0	0	0	0	0	0	0	0	0	0	0	0	0	0	0	0	0	0	0	0	0	0	0	0	0	0	0	0	0	12	0	0	0	0	0	0
							533	0	0	0	0	0	0	0	0	0	0	0	0	0	0	0	0	0	0	0	0	0	0	0	0	0	0	0	0	0	0	0	0	0	0	21	0	0	0	0	0	0	0
							657	0	0	0	0	0	0	0	0	0	0	0	0	0	0	0	0	0	0	0	0	0	0	0	0	0	0	0	0	0	0	0	0	0	0	0	0	0	0	0	0	0	0
							14	68	49	1232	85	308	151	129	151	193	519	1209	168	375	17311	8492	1013	20287	487	11400	3690	33	178	27	48	42	2141	25	11	12	33	37	76	143	30	16105	38	28	67	2488	308	113	36
							10	10	8	2	13	112	98	42	50	15	8	2	825	39	935	1002	630	181	3	934	143	43	30	5	156	6	168	5	2	3	170	1	11	2	8	1306	8	37	88	191	91	57	4
							40	3	3	22	2	2	4	3	7	7	1	1	0	1	104	446	12	85	0	69	57	6	8	1	4	2	270	1	0	0	0	1	1	0	7	173	4	1	9	2	4	13	0
							73	0	0	0	0	2	2	0	6	6	712	2	17	9	101	114	8	55	7	44	0	1	5	2	14	0	0	7	7	2	4	1	0	0	0	70	2	0	1	6	1	9	8
							119	0	0	0	0	0	0	21	0	3	0	0	32	0	0	0	1	0	0	0	10	1	22	0	3	0	0	0	0	0	0	0	0	0	0	0	0	0	0	3	27	6	0
							107	0	0	0	0	0	0	0	0	2	1	0	0	16	0	0	0	0	2	0	0	0	0	0	0	0	0	0	0	0	0	0	0	1	0	0	0	0	0	0	0	0	1
							270	0	0	2	0	51	0	0	0	4	0	0	1	0	14	3	2	29	0	0	0	0	0	0	2	0	0	0	0	0	0	0	0	0	0	16	17	1	0	0	3	1	0
							151	0	0	0	0	0	0	0	9	1	0	0	0	0	0	0	0	0	0	0	0	0	0	357	1	0	0	0	0	0	0	0	0	0	0	0	75	0	0	0	0	0	0
							465	0	0	0	0	0	0	0	0	0	0	0	0	0	9	1	0	15	0	11	0	0	1	0	0	0	0	0	0	0	0	0	0	0	0	9	0	0	0	0	0	0	0
							484	0	0	0	0	0	0	0	0	0	0	0	0	0	0	0	0	0	0	0	0	0	0	0	0	0	0	0	0	0	0	0	0	0	0	1	0	0	0	0	0	0	0
							522	0	0	0	0	0	0	0	0	0	0	0	0	0	0	0	0	0	0	0	0	0	0	0	0	0	0	0	0	0	0	0	0	0	0	0	0	0	0	0	0	0	0
							610	0	0	0	0	0	0	0	0	0	0	0	0	0	0	0	0	0	0	0	0	0	0	0	0	0	0	0	0	0	0	0	0	0	0	0	0	10	0	0	0	0	0
							660	0	0	0	0	0	0	0	0	0	0	0	0	0	0	0	0	0	0	0	0	0	0	0	0	0	0	0	0	0	0	0	1	0	0	0	0	0	0	0	0	0	0
							4	106	56	94	114	284	166	74	166	198	57	540	117	747	201	277	105	176	65	166	154	89	103	45	155	43	688	29	35	37	733	137	97	26248	2880	178	4877	27538	147	28858	7837	32832	57
							2	54	12	92	3489	50	152	94	113	64	31	30	15	41	106	73	88	148	7060	110	200	72	71	28	67	37	34	18	15	61	12	8	59	46	686	105	122	197	803	73	158	132	33
							15	1	3	2	6	3	0	0	0	0	0	0	0	2	3	2	0	0	0	0	0	0	0	0	0	2	1	0	0	0	0	2	3	0	20	23	20010	0	0	0	0	0	0
							17	27	7	28	21	19	0	0	0	0	0	0	0	3	17	13	0	0	0	0	0	0	0	0	0	10	10	0	0	0	0	0	0	0	46	0	0	0	1	1	21	0	0
							23	14	7	6	15	6	0	0	0	7	0	0	0	3	1	6	0	0	1	0	0	0	0	276	1	7	7	2	4	2046	1	7	1	0	0	0	0	0	0	0	0	0	10
							62	562	5	5	7	74	0	1	1646	19	5	77	224	32	160	58	27	68	5	10	9	2	4	10	4	1	1	8	1	1	1	1	99	3	8	90	15	3	1	8	3	3	145
							46	2	0	0	0	0	0	0	1	0	0	1	24	0	0	0	0	1	0	0	0	0	2	0	0	0	0	0	0	23	0	0	330	6	16	9	8	397	1	0	2	104	0
							53	0	0	0	0	0	0	1	0	9	1	4	0	0	0	0	0	0	3	0	0	0	2	3	0	0	1	1	1	2	3	0	0	1	0	0	49	0	616	26	1	1	3038
							80	0	0	0	0	0	5	0	0	0	0	0	0	0	0	0	0	1	0	0	0	1	0	0	0	0	0	0	1	0	0	0	6	2	0	0	0	0	0	52	0	2	0
							77	1	1	0	7	0	0	0	1	0	0	0	0	109	0	0	0	0	0	0	0	0	0	0	0	0	2	0	0	0	0	0	0	0	0	0	0	0	372	0	1	2	0
							71	0	0	0	0	0	0	0	0	0	0	0	0	0	0	0	0	0	0	0	0	0	0	0	4	0	0	0	0	0	0	0	0	0	0	0	0	0	0	0	0	0	0
							110	0	0	0	0	0	0	0	0	0	0	0	0	0	0	0	1	0	0	0	0	0	6	0	0	0	0	0	0	20	0	0	0	0	0	2	0	0	0	0	0	0	0
							128	0	0	0	0	0	0	0	0	0	0	0	0	0	0	0	0	0	0	31	0	0	0	0	83	0	0	0	0	0	0	0	1	0	0	1	0	1	0	0	0	0	0
							164	0	0	0	0	0	0	0	0	14	14	0	49	0	0	0	0	0	0	0	272	0	0	0	3	0	0	0	0	0	0	0	60	0	0	0	0	0	38	0	6	7	0
							111	0	0	0	0	0	1	0	0	0	0	0	0	0	0	0	0	0	0	0	0	0	0	0	0	0	0	0	0	0	0	0	0	0	0	0	0	0	0	0	1	4	0
							112	0	0	0	0	0	17	0	0	2	0	3	0	62	0	1	0	0	1	0	0	0	0	0	0	0	0	1	0	0	0	0	0	0	0	0	0	0	0	0	0	0	626
							179	0	0	0	0	0	0	0	0	1	8	0	1	0	0	0	1	1	0	0	1	0	0	0	1	6	0	0	0	1	0	0	0	0	0	0	0	1	1	142	1	3	233
							247	21	98	0	1	0	0	0	0	0	0	0	0	72	0	0	0	0	0	0	0	0	0	0	0	0	1	0	1	0	0	0	0	0	0	0	0	0	0	0	0	0	0
							180	5	0	14	0	0	0	0	0	1	0	0	0	0	0	0	0	0	0	0	0	229	1	0	0	0	0	0	0	0	0	0	0	0	0	0	0	0	0	1	0	0	0
							327	0	0	43	0	0	35	0	0	0	0	0	2	0	0	0	3	1	0	0	0	0	0	0	0	0	0	0	0	0	0	0	0	0	0	0	0	0	0	0	13	0	0
							152	0	0	0	0	0	0	0	0	0	0	1	0	0	0	0	0	0	1	0	0	0	0	1	0	0	0	0	2	2	0	0	0	0	0	0	0	0	0	0	0	0	355
							236	0	0	1	2	2	0	0	0	155	0	0	0	2	1	3	0	0	0	0	0	0	1	0	0	0	1	0	0	1	0	0	0	0	0	0	0	0	1	0	5	0	1
							157	0	1	0	0	0	0	0	0	0	0	0	0	0	0	0	0	0	0	0	0	0	0	0	0	0	1	0	0	0	0	0	0	0	0	0	0	0	0	0	0	0	0
							233	29	0	0	0	0	0	0	0	7	0	0	0	17	0	158	0	0	0	0	0	0	0	0	0	0	0	0	0	0	0	0	0	0	0	0	0	0	0	0	0	0	0
							205	0	0	0	0	0	0	0	0	183	0	0	0	0	0	0	0	0	0	0	0	0	0	0	0	0	0	0	0	0	0	0	0	0	0	0	0	0	0	0	0	0	1
							213	0	0	0	0	0	0	0	0	0	0	0	0	0	0	0	0	0	0	0	0	0	0	0	0	0	0	0	0	0	0	0	0	0	0	0	175	0	0	0	0	0	0
							243	0	0	0	0	0	2	151	0	0	0	0	0	0	0	0	0	1	0	0	0	0	0	0	0	0	0	0	0	0	0	0	0	0	0	0	0	0	0	0	0	0	0
							294	0	0	0	0	0	0	0	0	0	0	0	0	0	0	0	0	1	0	0	0	0	0	0	0	0	0	0	0	0	0	0	0	0	0	0	0	0	0	0	0	0	0
							403	0	0	0	0	0	15	48	1	3	0	0	0	0	0	0	1	0	0	0	0	0	1	0	0	0	0	0	0	0	0	0	0	0	0	0	0	1	0	0	0	1	0
							312	0	0	0	0	0	0	0	0	0	0	0	0	0	0	0	0	0	0	0	0	0	0	0	0	0	0	0	0	0	1	0	0	0	0	0	0	0	0	5	0	0	83
							425	0	0	0	0	0	0	0	0	0	0	0	0	0	0	0	0	0	0	0	0	0	0	0	0	0	0	0	0	0	0	0	0	0	0	0	0	0	0	0	0	0	0
							446	0	0	0	0	0	0	0	0	0	0	0	0	0	0	0	0	0	0	0	0	0	0	0	0	38	0	0	0	0	0	0	0	0	0	0	0	0	0	0	0	0	0
							379	0	0	0	0	0	0	0	0	0	0	0	0	0	0	0	0	0	0	0	0	0	0	0	0	0	0	0	0	0	0	0	0	0	0	0	0	0	0	0	0	0	0
							396	0	0	0	0	0	0	0	0	0	0	0	0	0	0	0	0	0	0	0	0	0	0	0	0	0	0	0	0	0	0	0	0	0	0	0	4	0	0	0	0	0	0
							426	0	0	0	0	0	0	0	0	0	0	0	0	0	0	0	0	0	0	0	0	0	0	0	0	0	0	0	0	0	0	0	1	0	0	0	0	0	0	0	0	0	0
							523	0	0	20	0	0	0	0	0	0	0	0	0	0	1	23	0	0	0	0	0	0	0	0	0	0	0	0	0	0	0	0	0	0	0	0	0	0	0	0	0	0	0
							535	0	0	0	1	0	0	0	0	0	0	0	0	0	0	0	0	0	0	0	0	0	0	0	0	0	0	0	0	0	0	0	0	0	0	0	0	0	0	0	0	0	0
							517	0	0	0	0	0	24	0	0	10	0	0	0	0	0	0	0	0	0	0	0	0	0	0	0	0	0	0	0	0	0	0	0	0	0	0	0	0	0	0	0	0	0
							471	0	0	0	0	0	0	0	0	0	0	1	0	0	0	0	0	0	0	0	0	0	0	0	0	0	0	0	0	0	0	0	0	0	0	0	0	0	0	0	0	0	0
							473	0	0	0	0	0	0	0	31	0	0	0	0	0	0	0	0	0	0	0	0	0	1	0	0	0	0	0	0	0	0	0	0	0	0	0	0	0	1	0	0	0	0
							597	0	0	2	0	0	0	0	0	0	0	0	0	0	0	0	0	0	0	0	0	0	0	0	0	0	0	0	0	0	0	0	0	0	8	0	0	0	0	0	0	0	0
							570	0	0	0	0	0	0	0	0	0	0	0	0	15	0	0	0	0	0	0	0	0	0	0	0	0	0	0	0	0	0	0	0	0	0	0	0	0	0	0	0	0	0
							559	0	0	0	0	0	0	0	0	0	0	0	0	0	0	0	0	0	0	0	0	0	0	0	0	0	0	0	0	0	0	0	0	0	0	0	0	0	0	0	4	0	0
							530	0	0	0	0	0	0	0	0	0	0	0	0	0	0	21	0	0	0	0	0	0	0	0	0	0	0	0	0	0	0	0	0	0	0	0	0	0	0	0	0	0	0
							546	0	0	0	0	0	0	0	0	0	0	0	0	0	0	0	0	0	0	0	0	0	0	0	0	0	0	0	0	0	0	0	0	0	0	0	0	0	0	0	0	0	0
							580	0	0	0	0	0	0	0	0	1	0	0	0	0	0	0	0	0	0	0	0	0	0	0	0	0	0	0	0	0	0	0	0	0	0	0	0	0	0	0	0	0	0
							612	0	0	0	0	0	0	0	0	0	0	0	0	0	0	0	0	0	0	0	0	0	0	0	0	0	0	0	0	0	0	0	10	0	0	0	0	0	0	0	0	0	0
							631	0	0	0	0	0	0	0	0	0	0	0	0	0	0	0	0	0	0	0	0	0	0	0	0	0	0	0	0	0	0	0	0	0	0	0	0	0	0	0	0	0	0
							667	0	0	0	0	0	0	0	0	0	0	0	0	0	0	0	0	0	0	0	0	0	0	0	0	0	0	0	0	0	0	0	0	0	0	0	0	0	0	0	0	0	0
[truncated: 28 more columns]

## Sheet: Fig S1
Site	MycorrhizalType	Core	MeshSize	Temperature	Humidity
Asty	AM	3	0.5	18	0.151
Asty	AM	4	0.5	18	0.123
Asty	AM	6	0.5	18	0.182
Asty	AM	8	0.5	17.9	0.195
Asty	AM	10	0.5	18	0.206
Asty	AM	15	0.5	17.4	0.206
Asty	AM	1	35	18.7	0.192
Asty	AM	7	35	17.6	0.196
Asty	AM	9	35	18	0.215
Asty	AM	12	35	18	0.116
Asty	AM	16	35	17.6	0.251
Asty	AM	17	35	17.9	0.213
Ccon	AM	3	0.5	17.8	0.106
Ccon	AM	9	0.5	17.4	0.203
Ccon	AM	10	0.5	17.4	0.211
Ccon	AM	12	0.5	17.6	0.221
Ccon	AM	14	0.5	17.1	0.294
Ccon	AM	15	0.5	17	0.243
Ccon	AM	1	35	18.5	0.11
Ccon	AM	2	35	18	0.172
Ccon	AM	6	35	17.7	0.187
Ccon	AM	8	35	17.3	0.208
Ccon	AM	11	35	17.6	0.176
Ccon	AM	18	35	16.9	0.262
Ssup	AM	2	0.5	17.6	0.254
Ssup	AM	7	0.5	16.9	0.231
Ssup	AM	8	0.5	16.8	0.24
Ssup	AM	10	0.5	16.8	0.162
Ssup	AM	13	0.5	17	0.214
Ssup	AM	17	0.5	17.3	0.146
Ssup	AM	3	35	17.4	0.283
Ssup	AM	4	35	17.1	0.207
Ssup	AM	11	35	17.1	0.214
Ssup	AM	12	35	17	0.244
Ssup	AM	14	35	17.1	0.221
Ssup	AM	18	35	17.1	0.254
Cfab	ECM	1	0.5	19.3	0.085
Cfab	ECM	3	0.5	19.3	0.097
Cfab	ECM	5	0.5	19.3	0.104
Cfab	ECM	8	0.5	18.9	0.069
Cfab	ECM	9	0.5	18.9	0.079
Cfab	ECM	14	0.5	19.6	0.112
Cfab	ECM	2	35	19.3	0.107
Cfab	ECM	4	35	19.3	0.114
Cfab	ECM	6	35	19.2	0.067
Cfab	ECM	7	35	18.7	0.072
Cfab	ECM	16	35	20	0.101
Cfab	ECM	18	35	20.6	0.07
Cfis	ECM	3	0.5	15.6	0.2
Cfis	ECM	5	0.5	15.6	0.159
Cfis	ECM	8	0.5	15.6	0.223
Cfis	ECM	12	0.5	15.7	0.205
Cfis	ECM	14	0.5	15.5	0.176
Cfis	ECM	17	0.5	15.5	0.23
Cfis	ECM	2	35	15.6	0.192
Cfis	ECM	6	35	15.7	0.26
Cfis	ECM	9	35	15.6	0.192
Cfis	ECM	10	35	15.6	0.186
Cfis	ECM	11	35	15.7	0.182
Cfis	ECM	16	35	15.2	0.199
Efen	ECM	1	0.5	21.2	0.119
Efen	ECM	4	0.5	20.4	0.104
Efen	ECM	8	0.5	19.7	0.136
Efen	ECM	12	0.5	19.6	0.089
Efen	ECM	13	0.5	19.6	0.113
Efen	ECM	15	0.5	19.6	0.066
Efen	ECM	2	35	21	0.07
Efen	ECM	5	35	20	0.129
Efen	ECM	7	35	19.7	0.117
Efen	ECM	9	35	19.6	0.164
Efen	ECM	14	35	19.6	0.09
Efen	ECM	16	35	19.6	0.133

## Sheet: Fig S2
Site	SiteMycorrhizalType	Core	MeshSize	MeshSizeNum	Species	SpMycorrhizalType	ID	TotalBiomass
Asty	AM	1	L	35	Asty	AM	1	0.2098
Asty	AM	1	L	35	Asty	AM	2	NA
Asty	AM	1	L	35	Asty	AM	3	NA
Asty	AM	1	L	35	Asty	AM	4	0.1117
Asty	AM	1	L	35	Asty	AM	5	NA
Asty	AM	1	L	35	Asty	AM	6	0.1992
Asty	AM	3	S	0.5	Ssup	AM	1	NA
Asty	AM	3	S	0.5	Ssup	AM	2	1.4944
Asty	AM	3	S	0.5	Ssup	AM	3	1.1282
Asty	AM	3	S	0.5	Ssup	AM	4	1.4625
Asty	AM	3	S	0.5	Ssup	AM	5	1.7185
Asty	AM	3	S	0.5	Ssup	AM	6	1.5714
Asty	AM	4	S	0.5	Cfis	ECM	1	0.4092
Asty	AM	4	S	0.5	Cfis	ECM	2	0.5507
Asty	AM	4	S	0.5	Cfis	ECM	3	1.3335
Asty	AM	4	S	0.5	Cfis	ECM	4	0.6393
Asty	AM	4	S	0.5	Cfis	ECM	5	0.5362
Asty	AM	4	S	0.5	Cfis	ECM	6	1.1027
Asty	AM	6	S	0.5	Cfab	ECM	1	1.435
Asty	AM	6	S	0.5	Cfab	ECM	2	1.8898
Asty	AM	6	S	0.5	Cfab	ECM	3	1.0388
Asty	AM	6	S	0.5	Cfab	ECM	4	1.493
Asty	AM	6	S	0.5	Cfab	ECM	5	NA
Asty	AM	6	S	0.5	Cfab	ECM	6	0.9716
Asty	AM	7	L	35	Efen	ECM	1	0.0529
Asty	AM	7	L	35	Efen	ECM	2	0.0721
Asty	AM	7	L	35	Efen	ECM	3	0.065
Asty	AM	7	L	35	Efen	ECM	4	0.1025
Asty	AM	7	L	35	Efen	ECM	5	0.0291
Asty	AM	7	L	35	Efen	ECM	6	0.1052
Asty	AM	8	S	0.5	Asty	AM	1	NA
Asty	AM	8	S	0.5	Asty	AM	2	0.1405
Asty	AM	8	S	0.5	Asty	AM	3	NA
Asty	AM	8	S	0.5	Asty	AM	4	NA
Asty	AM	8	S	0.5	Asty	AM	5	0.1804
Asty	AM	8	S	0.5	Asty	AM	6	NA
Asty	AM	9	L	35	Cfab	ECM	1	0.8115
Asty	AM	9	L	35	Cfab	ECM	2	NA
Asty	AM	9	L	35	Cfab	ECM	3	1.4736
Asty	AM	9	L	35	Cfab	ECM	4	1.5682
Asty	AM	9	L	35	Cfab	ECM	5	0.3447
Asty	AM	9	L	35	Cfab	ECM	6	0.5811
Asty	AM	10	S	0.5	Ccon	AM	1	1.3954
Asty	AM	10	S	0.5	Ccon	AM	2	1.0438
Asty	AM	10	S	0.5	Ccon	AM	3	1.0519
Asty	AM	10	S	0.5	Ccon	AM	4	1.1967
Asty	AM	10	S	0.5	Ccon	AM	5	1.1989
Asty	AM	10	S	0.5	Ccon	AM	6	1.2254
Asty	AM	12	L	35	Ccon	AM	1	1.7157
Asty	AM	12	L	35	Ccon	AM	2	1.5026
Asty	AM	12	L	35	Ccon	AM	3	0.9968
Asty	AM	12	L	35	Ccon	AM	4	2.3065
Asty	AM	12	L	35	Ccon	AM	5	1.0845
Asty	AM	12	L	35	Ccon	AM	6	0.8754
Asty	AM	15	S	0.5	Efen	ECM	1	0.0482
Asty	AM	15	S	0.5	Efen	ECM	2	NA
Asty	AM	15	S	0.5	Efen	ECM	3	0.0738
Asty	AM	15	S	0.5	Efen	ECM	4	NA
Asty	AM	15	S	0.5	Efen	ECM	5	0.0286
Asty	AM	15	S	0.5	Efen	ECM	6	0.0338
Asty	AM	16	L	35	Ssup	AM	1	1.7792
Asty	AM	16	L	35	Ssup	AM	2	0.7886
Asty	AM	16	L	35	Ssup	AM	3	2.9569
Asty	AM	16	L	35	Ssup	AM	4	1.6553
Asty	AM	16	L	35	Ssup	AM	5	0.6563
Asty	AM	16	L	35	Ssup	AM	6	2.1067
Asty	AM	17	L	35	Cfis	ECM	1	0.5566
Asty	AM	17	L	35	Cfis	ECM	2	0.9364
Asty	AM	17	L	35	Cfis	ECM	3	1.0216
Asty	AM	17	L	35	Cfis	ECM	4	0.9042
Asty	AM	17	L	35	Cfis	ECM	5	1.2953
Asty	AM	17	L	35	Cfis	ECM	6	0.7324
Ccon	AM	1	L	35	Ssup	AM	1	1.3774
Ccon	AM	1	L	35	Ssup	AM	2	1.2208
Ccon	AM	1	L	35	Ssup	AM	3	0.4653
Ccon	AM	1	L	35	Ssup	AM	4	0.5398
Ccon	AM	1	L	35	Ssup	AM	5	1.4438
Ccon	AM	1	L	35	Ssup	AM	6	0.4383
Ccon	AM	2	L	35	Asty	AM	1	NA
Ccon	AM	2	L	35	Asty	AM	2	NA
Ccon	AM	2	L	35	Asty	AM	3	0.1633
Ccon	AM	2	L	35	Asty	AM	4	0.1932
Ccon	AM	2	L	35	Asty	AM	5	NA
Ccon	AM	2	L	35	Asty	AM	6	NA
Ccon	AM	5	S	0.5	Ccon	AM	1	0.8994
Ccon	AM	5	S	0.5	Ccon	AM	2	0.9806
Ccon	AM	5	S	0.5	Ccon	AM	3	0.381
Ccon	AM	5	S	0.5	Ccon	AM	4	1.1385
Ccon	AM	5	S	0.5	Ccon	AM	5	1.0265
Ccon	AM	5	S	0.5	Ccon	AM	6	0.9487
Ccon	AM	6	L	35	Cfab	ECM	1	0.5194
Ccon	AM	6	L	35	Cfab	ECM	2	0.8835
Ccon	AM	6	L	35	Cfab	ECM	3	0.9854
Ccon	AM	6	L	35	Cfab	ECM	4	0.235
Ccon	AM	6	L	35	Cfab	ECM	5	0.8633
Ccon	AM	6	L	35	Cfab	ECM	6	1.3385
Ccon	AM	8	L	35	Ccon	AM	1	1.1397
Ccon	AM	8	L	35	Ccon	AM	2	1.6531
Ccon	AM	8	L	35	Ccon	AM	3	0.9371
Ccon	AM	8	L	35	Ccon	AM	4	1.5154
Ccon	AM	8	L	35	Ccon	AM	5	0.8995
Ccon	AM	8	L	35	Ccon	AM	6	1.6478
Ccon	AM	9	S	0.5	Cfis	ECM	1	NA
Ccon	AM	9	S	0.5	Cfis	ECM	2	0.5341
Ccon	AM	9	S	0.5	Cfis	ECM	3	0.6541
Ccon	AM	9	S	0.5	Cfis	ECM	4	0.2816
Ccon	AM	9	S	0.5	Cfis	ECM	5	0.8925
Ccon	AM	9	S	0.5	Cfis	ECM	6	0.9708
Ccon	AM	10	S	0.5	Cfab	ECM	1	0.3084
Ccon	AM	10	S	0.5	Cfab	ECM	2	0.5411
Ccon	AM	10	S	0.5	Cfab	ECM	3	0.9072
Ccon	AM	10	S	0.5	Cfab	ECM	4	1.7175
Ccon	AM	10	S	0.5	Cfab	ECM	5	0.4416
Ccon	AM	10	S	0.5	Cfab	ECM	6	0.2422
Ccon	AM	11	L	35	Efen	ECM	1	0.0532
Ccon	AM	11	L	35	Efen	ECM	2	NA
Ccon	AM	11	L	35	Efen	ECM	3	0.0408
Ccon	AM	11	L	35	Efen	ECM	4	0.0734
Ccon	AM	11	L	35	Efen	ECM	5	0.0668
Ccon	AM	11	L	35	Efen	ECM	6	0.0679
Ccon	AM	12	S	0.5	Efen	ECM	1	NA
Ccon	AM	12	S	0.5	Efen	ECM	2	NA
Ccon	AM	12	S	0.5	Efen	ECM	3	NA
Ccon	AM	12	S	0.5	Efen	ECM	4	0.0623
Ccon	AM	12	S	0.5	Efen	ECM	5	NA
Ccon	AM	12	S	0.5	Efen	ECM	6	0.0602
Ccon	AM	14	S	0.5	Asty	AM	1	NA
Ccon	AM	14	S	0.5	Asty	AM	2	NA
Ccon	AM	14	S	0.5	Asty	AM	3	NA
Ccon	AM	14	S	0.5	Asty	AM	4	NA
Ccon	AM	14	S	0.5	Asty	AM	5	0.1764
Ccon	AM	14	S	0.5	Asty	AM	6	0.1684
Ccon	AM	15	S	0.5	Ssup	AM	1	0.7218
Ccon	AM	15	S	0.5	Ssup	AM	2	0.5862
Ccon	AM	15	S	0.5	Ssup	AM	3	0.4002
Ccon	AM	15	S	0.5	Ssup	AM	4	0.9808
Ccon	AM	15	S	0.5	Ssup	AM	5	0.2832
Ccon	AM	15	S	0.5	Ssup	AM	6	0.6865
Ccon	AM	18	L	35	Cfis	ECM	1	0.6656
Ccon	AM	18	L	35	Cfis	ECM	2	0.4211
Ccon	AM	18	L	35	Cfis	ECM	3	0.4681
Ccon	AM	18	L	35	Cfis	ECM	4	0.3326
Ccon	AM	18	L	35	Cfis	ECM	5	0.242
Ccon	AM	18	L	35	Cfis	ECM	6	0.282
Ssup	AM	2	S	0.5	Cfis	ECM	1	0.164
Ssup	AM	2	S	0.5	Cfis	ECM	2	NA
Ssup	AM	2	S	0.5	Cfis	ECM	3	0.8562
Ssup	AM	2	S	0.5	Cfis	ECM	4	1.5888
Ssup	AM	2	S	0.5	Cfis	ECM	5	0.3823
Ssup	AM	2	S	0.5	Cfis	ECM	6	0.5534
Ssup	AM	3	L	35	Efen	ECM	1	0.0433
Ssup	AM	3	L	35	Efen	ECM	2	NA
Ssup	AM	3	L	35	Efen	ECM	3	0.0428
Ssup	AM	3	L	35	Efen	ECM	4	0.0364
Ssup	AM	3	L	35	Efen	ECM	5	NA
Ssup	AM	3	L	35	Efen	ECM	6	NA
Ssup	AM	4	L	35	Cfis	ECM	1	1.2857
Ssup	AM	4	L	35	Cfis	ECM	2	0.6867
Ssup	AM	4	L	35	Cfis	ECM	3	0.8313
Ssup	AM	4	L	35	Cfis	ECM	4	1.2054
Ssup	AM	4	L	35	Cfis	ECM	5	0.6442
Ssup	AM	4	L	35	Cfis	ECM	6	NA
Ssup	AM	7	S	0.5	Efen	ECM	1	NA
Ssup	AM	7	S	0.5	Efen	ECM	2	0.0432
Ssup	AM	7	S	0.5	Efen	ECM	3	0.0182
Ssup	AM	7	S	0.5	Efen	ECM	4	0.0763
Ssup	AM	7	S	0.5	Efen	ECM	5	0.0466
Ssup	AM	7	S	0.5	Efen	ECM	6	0.0286
Ssup	AM	8	S	0.5	Asty	AM	1	NA
Ssup	AM	8	S	0.5	Asty	AM	2	NA
Ssup	AM	8	S	0.5	Asty	AM	3	NA
Ssup	AM	8	S	0.5	Asty	AM	4	NA
Ssup	AM	8	S	0.5	Asty	AM	5	0.0938
Ssup	AM	8	S	0.5	Asty	AM	6	NA
Ssup	AM	10	S	0.5	Ccon	AM	1	1.1926
Ssup	AM	10	S	0.5	Ccon	AM	2	0.8723
Ssup	AM	10	S	0.5	Ccon	AM	3	1.0673
Ssup	AM	10	S	0.5	Ccon	AM	4	0.9731
Ssup	AM	10	S	0.5	Ccon	AM	5	0.7208
Ssup	AM	10	S	0.5	Ccon	AM	6	0.5033
Ssup	AM	11	L	35	Ccon	AM	1	0.8144
Ssup	AM	11	L	35	Ccon	AM	2	0.6043
Ssup	AM	11	L	35	Ccon	AM	3	1.7728
Ssup	AM	11	L	35	Ccon	AM	4	0.7192
Ssup	AM	11	L	35	Ccon	AM	5	1.1688
Ssup	AM	11	L	35	Ccon	AM	6	1.1718
Ssup	AM	12	L	35	Asty	AM	1	0.1085
Ssup	AM	12	L	35	Asty	AM	2	NA
Ssup	AM	12	L	35	Asty	AM	3	NA
Ssup	AM	12	L	35	Asty	AM	4	NA
Ssup	AM	12	L	35	Asty	AM	5	0.1964
Ssup	AM	12	L	35	Asty	AM	6	0.3809
Ssup	AM	13	S	0.5	Cfab	ECM	1	0.4187
Ssup	AM	13	S	0.5	Cfab	ECM	2	0.9428
Ssup	AM	13	S	0.5	Cfab	ECM	3	0.6737
Ssup	AM	13	S	0.5	Cfab	ECM	4	0.9396
Ssup	AM	13	S	0.5	Cfab	ECM	5	0.4309
Ssup	AM	13	S	0.5	Cfab	ECM	6	0.3107
Ssup	AM	14	L	35	Ssup	AM	1	0.9158
Ssup	AM	14	L	35	Ssup	AM	2	0.6212
Ssup	AM	14	L	35	Ssup	AM	3	0.4486
Ssup	AM	14	L	35	Ssup	AM	4	1.0184
Ssup	AM	14	L	35	Ssup	AM	5	0.4116
Ssup	AM	14	L	35	Ssup	AM	6	0.6282
Ssup	AM	17	S	0.5	Ssup	AM	1	0.3824
Ssup	AM	17	S	0.5	Ssup	AM	2	0.1347
Ssup	AM	17	S	0.5	Ssup	AM	3	0.1897
Ssup	AM	17	S	0.5	Ssup	AM	4	0.155
Ssup	AM	17	S	0.5	Ssup	AM	5	NA
Ssup	AM	17	S	0.5	Ssup	AM	6	0.4723
Ssup	AM	18	L	35	Cfab	ECM	1	NA
Ssup	AM	18	L	35	Cfab	ECM	2	0.7328
Ssup	AM	18	L	35	Cfab	ECM	3	NA
Ssup	AM	18	L	35	Cfab	ECM	4	0.8243
Ssup	AM	18	L	35	Cfab	ECM	5	NA
Ssup	AM	18	L	35	Cfab	ECM	6	NA
Cfab	ECM	1	S	0.5	Ccon	AM	1	0.694
Cfab	ECM	1	S	0.5	Ccon	AM	2	2.1733
Cfab	ECM	1	S	0.5	Ccon	AM	3	1.0005
Cfab	ECM	1	S	0.5	Ccon	AM	4	1.762
Cfab	ECM	1	S	0.5	Ccon	AM	5	2.2275
Cfab	ECM	1	S	0.5	Ccon	AM	6	2.0844
Cfab	ECM	2	L	35	Cfis	ECM	1	1.1118
Cfab	ECM	2	L	35	Cfis	ECM	2	0.9646
Cfab	ECM	2	L	35	Cfis	ECM	3	NA
Cfab	ECM	2	L	35	Cfis	ECM	4	1.3428
Cfab	ECM	2	L	35	Cfis	ECM	5	2.0078
Cfab	ECM	2	L	35	Cfis	ECM	6	NA
Cfab	ECM	3	S	0.5	Ssup	AM	1	2.2659
Cfab	ECM	3	S	0.5	Ssup	AM	2	NA
Cfab	ECM	3	S	0.5	Ssup	AM	3	1.8373
Cfab	ECM	3	S	0.5	Ssup	AM	4	2.2303
Cfab	ECM	3	S	0.5	Ssup	AM	5	1.6988
Cfab	ECM	3	S	0.5	Ssup	AM	6	1.0518
Cfab	ECM	4	L	35	Ccon	AM	1	1.9595
Cfab	ECM	4	L	35	Ccon	AM	2	1.9339
Cfab	ECM	4	L	35	Ccon	AM	3	1.1018
Cfab	ECM	4	L	35	Ccon	AM	4	NA
Cfab	ECM	4	L	35	Ccon	AM	5	1.1392
Cfab	ECM	4	L	35	Ccon	AM	6	NA
Cfab	ECM	5	S	0.5	Cfab	ECM	1	NA
Cfab	ECM	5	S	0.5	Cfab	ECM	2	1.0207
Cfab	ECM	5	S	0.5	Cfab	ECM	3	0.7314
Cfab	ECM	5	S	0.5	Cfab	ECM	4	0.7738
Cfab	ECM	5	S	0.5	Cfab	ECM	5	0.6114
Cfab	ECM	5	S	0.5	Cfab	ECM	6	0.7023
Cfab	ECM	6	L	35	Ssup	AM	1	1.1795
Cfab	ECM	6	L	35	Ssup	AM	2	1.2573
Cfab	ECM	6	L	35	Ssup	AM	3	2.6262
Cfab	ECM	6	L	35	Ssup	AM	4	1.566
Cfab	ECM	6	L	35	Ssup	AM	5	3.4182
Cfab	ECM	6	L	35	Ssup	AM	6	0.6272
Cfab	ECM	7	L	35	Cfab	ECM	1	1.0945
Cfab	ECM	7	L	35	Cfab	ECM	2	NA
Cfab	ECM	7	L	35	Cfab	ECM	3	1.3759
Cfab	ECM	7	L	35	Cfab	ECM	4	1.4787
Cfab	ECM	7	L	35	Cfab	ECM	5	1.2164
Cfab	ECM	7	L	35	Cfab	ECM	6	0.9895
Cfab	ECM	8	S	0.5	Cfis	ECM	1	0.9975
Cfab	ECM	8	S	0.5	Cfis	ECM	2	0.3455
Cfab	ECM	8	S	0.5	Cfis	ECM	3	0.689
Cfab	ECM	8	S	0.5	Cfis	ECM	4	0.4496
Cfab	ECM	8	S	0.5	Cfis	ECM	5	1.1957
Cfab	ECM	8	S	0.5	Cfis	ECM	6	0.7448
Cfab	ECM	9	S	0.5	Efen	ECM	1	NA
Cfab	ECM	9	S	0.5	Efen	ECM	2	NA
Cfab	ECM	9	S	0.5	Efen	ECM	3	0.0706
Cfab	ECM	9	S	0.5	Efen	ECM	4	0.0264
Cfab	ECM	9	S	0.5	Efen	ECM	5	NA
Cfab	ECM	9	S	0.5	Efen	ECM	6	NA
Cfab	ECM	14	S	0.5	Asty	AM	1	NA
Cfab	ECM	14	S	0.5	Asty	AM	2	NA
Cfab	ECM	14	S	0.5	Asty	AM	3	0.2631
Cfab	ECM	14	S	0.5	Asty	AM	4	NA
Cfab	ECM	14	S	0.5	Asty	AM	5	0.3124
Cfab	ECM	14	S	0.5	Asty	AM	6	0.2346
Cfab	ECM	16	L	35	Asty	AM	1	0.1954
Cfab	ECM	16	L	35	Asty	AM	2	NA
Cfab	ECM	16	L	35	Asty	AM	3	NA
Cfab	ECM	16	L	35	Asty	AM	4	0.4027
Cfab	ECM	16	L	35	Asty	AM	5	0.2154
Cfab	ECM	16	L	35	Asty	AM	6	0.1319
Cfab	ECM	18	L	35	Efen	ECM	1	NA
Cfab	ECM	18	L	35	Efen	ECM	2	0.0498
Cfab	ECM	18	L	35	Efen	ECM	3	0.0715
Cfab	ECM	18	L	35	Efen	ECM	4	0.0668
Cfab	ECM	18	L	35	Efen	ECM	5	0.0608
Cfab	ECM	18	L	35	Efen	ECM	6	0.0613
Cfis	ECM	2	L	35	Cfis	ECM	1	1.591
Cfis	ECM	2	L	35	Cfis	ECM	2	1.2955
Cfis	ECM	2	L	35	Cfis	ECM	3	0.6683
Cfis	ECM	2	L	35	Cfis	ECM	4	0.8305
Cfis	ECM	2	L	35	Cfis	ECM	5	1.2936
Cfis	ECM	2	L	35	Cfis	ECM	6	1.2252
Cfis	ECM	3	S	0.5	Cfab	ECM	1	0.7766
Cfis	ECM	3	S	0.5	Cfab	ECM	2	0.2539
Cfis	ECM	3	S	0.5	Cfab	ECM	3	0.6256
Cfis	ECM	3	S	0.5	Cfab	ECM	4	0.3296
Cfis	ECM	3	S	0.5	Cfab	ECM	5	1.0853
Cfis	ECM	3	S	0.5	Cfab	ECM	6	0.652
Cfis	ECM	5	S	0.5	Cfis	ECM	1	0.5408
Cfis	ECM	5	S	0.5	Cfis	ECM	2	NA
Cfis	ECM	5	S	0.5	Cfis	ECM	3	0.0697
Cfis	ECM	5	S	0.5	Cfis	ECM	4	0.5217
Cfis	ECM	5	S	0.5	Cfis	ECM	5	0.8125
Cfis	ECM	5	S	0.5	Cfis	ECM	6	1.0483
Cfis	ECM	6	L	35	Cfab	ECM	1	1.0901
Cfis	ECM	6	L	35	Cfab	ECM	2	1.6457
Cfis	ECM	6	L	35	Cfab	ECM	3	0.7107
Cfis	ECM	6	L	35	Cfab	ECM	4	0.8326
Cfis	ECM	6	L	35	Cfab	ECM	5	0.8022
Cfis	ECM	6	L	35	Cfab	ECM	6	1.2652
Cfis	ECM	8	S	0.5	Ssup	AM	1	0.5218
Cfis	ECM	8	S	0.5	Ssup	AM	2	NA
Cfis	ECM	8	S	0.5	Ssup	AM	3	0.9406
Cfis	ECM	8	S	0.5	Ssup	AM	4	0.6261
Cfis	ECM	8	S	0.5	Ssup	AM	5	2.3172
Cfis	ECM	8	S	0.5	Ssup	AM	6	0.6722
Cfis	ECM	9	L	35	Ccon	AM	1	0.6453
Cfis	ECM	9	L	35	Ccon	AM	2	0.7903
Cfis	ECM	9	L	35	Ccon	AM	3	0.6727
Cfis	ECM	9	L	35	Ccon	AM	4	0.7499
Cfis	ECM	9	L	35	Ccon	AM	5	1.9249
Cfis	ECM	9	L	35	Ccon	AM	6	0.7896
Cfis	ECM	10	L	35	Efen	ECM	1	0.1533
Cfis	ECM	10	L	35	Efen	ECM	2	0.075
Cfis	ECM	10	L	35	Efen	ECM	3	0.0648
Cfis	ECM	10	L	35	Efen	ECM	4	0.1306
Cfis	ECM	10	L	35	Efen	ECM	5	0.0578
Cfis	ECM	10	L	35	Efen	ECM	6	0.1484
Cfis	ECM	11	L	35	Asty	AM	1	0.1427
Cfis	ECM	11	L	35	Asty	AM	2	0.0836
Cfis	ECM	11	L	35	Asty	AM	3	0.1966
Cfis	ECM	11	L	35	Asty	AM	4	0.2649
Cfis	ECM	11	L	35	Asty	AM	5	0.133
Cfis	ECM	11	L	35	Asty	AM	6	0.1399
Cfis	ECM	12	S	0.5	Asty	AM	1	0.1194
Cfis	ECM	12	S	0.5	Asty	AM	2	NA
Cfis	ECM	12	S	0.5	Asty	AM	3	0.1153
Cfis	ECM	12	S	0.5	Asty	AM	4	0.0763
Cfis	ECM	12	S	0.5	Asty	AM	5	0.2066
Cfis	ECM	12	S	0.5	Asty	AM	6	0.245
Cfis	ECM	14	S	0.5	Ccon	AM	1	0.785
Cfis	ECM	14	S	0.5	Ccon	AM	2	0.5086
Cfis	ECM	14	S	0.5	Ccon	AM	3	0.785
Cfis	ECM	14	S	0.5	Ccon	AM	4	1.0013
Cfis	ECM	14	S	0.5	Ccon	AM	5	1.0427
Cfis	ECM	14	S	0.5	Ccon	AM	6	1.4003
Cfis	ECM	16	L	35	Ssup	AM	1	1.0849
Cfis	ECM	16	L	35	Ssup	AM	2	1.3418
Cfis	ECM	16	L	35	Ssup	AM	3	1.3777
Cfis	ECM	16	L	35	Ssup	AM	4	0.7138
Cfis	ECM	16	L	35	Ssup	AM	5	1.373
Cfis	ECM	16	L	35	Ssup	AM	6	1.7087
Cfis	ECM	17	S	0.5	Efen	ECM	1	0.1175
Cfis	ECM	17	S	0.5	Efen	ECM	2	0.0491
Cfis	ECM	17	S	0.5	Efen	ECM	3	0.0834
Cfis	ECM	17	S	0.5	Efen	ECM	4	0.0978
Cfis	ECM	17	S	0.5	Efen	ECM	5	0.0796
Cfis	ECM	17	S	0.5	Efen	ECM	6	0.0887
Efen	ECM	1	S	0.5	Ssup	AM	1	1.6051
Efen	ECM	1	S	0.5	Ssup	AM	2	1.4906
Efen	ECM	1	S	0.5	Ssup	AM	3	0.6616
Efen	ECM	1	S	0.5	Ssup	AM	4	1.0148
Efen	ECM	1	S	0.5	Ssup	AM	5	0.1802
Efen	ECM	1	S	0.5	Ssup	AM	6	1.9597
Efen	ECM	2	L	35	Ccon	AM	1	1.3407
Efen	ECM	2	L	35	Ccon	AM	2	1.1804
Efen	ECM	2	L	35	Ccon	AM	3	1.2429
Efen	ECM	2	L	35	Ccon	AM	4	1.2241
Efen	ECM	2	L	35	Ccon	AM	5	2.1524
Efen	ECM	2	L	35	Ccon	AM	6	1.092
Efen	ECM	4	S	0.5	Cfab	ECM	1	0.9938
Efen	ECM	4	S	0.5	Cfab	ECM	2	0.6486
Efen	ECM	4	S	0.5	Cfab	ECM	3	NA
Efen	ECM	4	S	0.5	Cfab	ECM	4	0.4288
Efen	ECM	4	S	0.5	Cfab	ECM	5	0.3211
Efen	ECM	4	S	0.5	Cfab	ECM	6	NA
Efen	ECM	5	L	35	Ssup	AM	1	1.1194
Efen	ECM	5	L	35	Ssup	AM	2	0.9715
Efen	ECM	5	L	35	Ssup	AM	3	1.1594
Efen	ECM	5	L	35	Ssup	AM	4	2.0863
Efen	ECM	5	L	35	Ssup	AM	5	1.0645
Efen	ECM	5	L	35	Ssup	AM	6	1.4686
Efen	ECM	7	L	35	Asty	AM	1	1.1723
Efen	ECM	7	L	35	Asty	AM	2	0.163
Efen	ECM	7	L	35	Asty	AM	3	0.3682
Efen	ECM	7	L	35	Asty	AM	4	NA
Efen	ECM	7	L	35	Asty	AM	5	NA
Efen	ECM	7	L	35	Asty	AM	6	0.3748
Efen	ECM	8	S	0.5	Ccon	AM	1	0.9909
Efen	ECM	8	S	0.5	Ccon	AM	2	0.9033
Efen	ECM	8	S	0.5	Ccon	AM	3	1.5547
Efen	ECM	8	S	0.5	Ccon	AM	4	0.8599
Efen	ECM	8	S	0.5	Ccon	AM	5	1.3767
Efen	ECM	8	S	0.5	Ccon	AM	6	0.9013
Efen	ECM	9	L	35	Efen	ECM	1	NA
Efen	ECM	9	L	35	Efen	ECM	2	0.0936
Efen	ECM	9	L	35	Efen	ECM	3	NA
Efen	ECM	9	L	35	Efen	ECM	4	0.0782
Efen	ECM	9	L	35	Efen	ECM	5	0.0791
Efen	ECM	9	L	35	Efen	ECM	6	0.0837
Efen	ECM	12	S	0.5	Efen	ECM	1	0.0448
Efen	ECM	12	S	0.5	Efen	ECM	2	0.0749
Efen	ECM	12	S	0.5	Efen	ECM	3	NA
Efen	ECM	12	S	0.5	Efen	ECM	4	0.0517
Efen	ECM	12	S	0.5	Efen	ECM	5	0.0576
Efen	ECM	12	S	0.5	Efen	ECM	6	NA
Efen	ECM	13	S	0.5	Cfis	ECM	1	0.9773
Efen	ECM	13	S	0.5	Cfis	ECM	2	0.6842
Efen	ECM	13	S	0.5	Cfis	ECM	3	0.7542
Efen	ECM	13	S	0.5	Cfis	ECM	4	0.9967
Efen	ECM	13	S	0.5	Cfis	ECM	5	0.9324
Efen	ECM	13	S	0.5	Cfis	ECM	6	0.1113
Efen	ECM	14	L	35	Cfis	ECM	1	0.5683
Efen	ECM	14	L	35	Cfis	ECM	2	NA
Efen	ECM	14	L	35	Cfis	ECM	3	0.9187
Efen	ECM	14	L	35	Cfis	ECM	4	0.7476
Efen	ECM	14	L	35	Cfis	ECM	5	1.2042
Efen	ECM	14	L	35	Cfis	ECM	6	0.9515
Efen	ECM	15	S	0.5	Asty	AM	1	NA
Efen	ECM	15	S	0.5	Asty	AM	2	0.3615
Efen	ECM	15	S	0.5	Asty	AM	3	NA
Efen	ECM	15	S	0.5	Asty	AM	4	NA
Efen	ECM	15	S	0.5	Asty	AM	5	NA
Efen	ECM	15	S	0.5	Asty	AM	6	0.3784
Efen	ECM	16	L	35	Cfab	ECM	1	1.0046
Efen	ECM	16	L	35	Cfab	ECM	2	0.6764
Efen	ECM	16	L	35	Cfab	ECM	3	0.3548
Efen	ECM	16	L	35	Cfab	ECM	4	1.2485
Efen	ECM	16	L	35	Cfab	ECM	5	0.6917
Efen	ECM	16	L	35	Cfab	ECM	6	1.228
